# Supplementary material for: Bivariate Genome-Wide Association Analyses of Femoral Neck Bone Geometry and Appendicular Lean Mass
Source: PLoS One. 2011 Nov 7;6(11):e27325. doi: 10.1371/journal.pone.0027325 (PMC3210160; doi:10.1371/journal.pone.0027325)
Supplement: Appendix S1 — (XLS) [file pone.0027325.s001.xls]

## Sheet: Sheet1
Phentypes pair	SNP	Chr.	Position	MAF	Bivariate p
ALM-W	rs6789283	3	21996951	0.04104	1.33929e-07
	rs854140	5	56985279	0.4621	3.50134e-06
	rs17037864	4	160113841	0.3637	3.92728e-06
	rs2062713	12	113660935	0.2887	7.33178e-06
	rs681900	2	74928475	0.1621	7.57812e-06
	rs12957360	18	65544678	0.3136	8.45413e-06
	rs4782328	16	87709719	0.3696	1.08622e-05
	rs2397049	6	51539212	0.1785	1.26883e-05
	rs10928979	2	127136698	0.3713	1.27969e-05
	rs2062715	12	113661010	0.2887	1.32806e-05
	rs2993807	9	102914758	0.2571	1.4374e-05
	rs10799353	1	224729422	0.2587	1.53315e-05
	rs12498847	4	160148357	0.4017	1.60508e-05
	rs17223410	4	160148809	0.4022	1.65231e-05
	rs17078051	6	116973642	0.3582	1.73677e-05
	rs4310853	16	87757485	0.4762	2.01915e-05
	rs588122	4	160135493	0.4039	2.08686e-05
	rs854139	5	56986347	0.4962	2.12255e-05
	rs17076574	13	31224602	0.02032	2.13415e-05
	rs12098712	10	5601911	0.1095	2.20641e-05
	rs7692170	4	160131487	0.4035	2.21406e-05
	rs6797725	3	77627512	0.1832	2.30479e-05
	rs7744392	6	35430741	0.01006	2.34138e-05
	rs9809528	3	225758	0.4806	2.38624e-05
	rs6446313	4	5083075	0.04675	2.45097e-05
	rs6857434	4	160111572	0.4043	2.47379e-05
	rs16982162	20	2103148	0.1321	2.52323e-05
	rs2374053	12	102271308	0.333	2.5696e-05
	rs6904837	6	116990646	0.3546	2.73175e-05
	rs969715	9	28810807	0.1167	3.05765e-05
	rs1368998	9	28869953	0.1145	3.18263e-05
	rs16913782	9	28866158	0.1155	3.37016e-05
	rs7543428	1	45612230	0.3187	3.69825e-05
	rs1484475	2	66061623	0.2206	4.12456e-05
	rs634828	1	189726302	0.2816	4.14472e-05
	rs1389728	9	28807957	0.1163	4.1566e-05
	rs474719	4	160107612	0.3915	4.19688e-05
	rs4804662	19	7481408	0.2305	4.48405e-05
	rs2514830	8	109084974	0.05961	4.48455e-05
	rs12005658	9	28858243	0.1155	4.59778e-05
	rs559747	15	32799471	0.3892	5.18744e-05
	rs7757158	6	117005507	0.2875	5.21407e-05
	rs10132943	14	100563053	0.07987	5.22792e-05
	rs9374615	6	117044035	0.2702	5.43237e-05
	rs10487563	7	48905713	0.01445	5.4338e-05
	rs11961321	6	116999839	0.3671	5.51917e-05
	rs2290839	8	127599957	0.04919	5.52174e-05
	rs654059	19	7508421	0.418	5.53306e-05
	rs2153608	1	45586528	0.3355	5.72224e-05
	rs6733371	2	230033367	0.2554	5.78688e-05
	rs10835182	11	3816432	0.3141	5.92088e-05
	rs1771551	1	45656230	0.3323	5.94512e-05
	rs10850373	12	113653862	0.2546	5.95907e-05
	rs1554137	12	100353054	0.4081	5.98578e-05
	rs4131991	18	65507016	0.1841	6.05465e-05
	rs1430882	10	70922212	0.02654	6.15724e-05
	rs1477795	15	64185356	0.01192	6.2525e-05
	rs9429072	1	45582678	0.3347	6.25535e-05
	rs9681359	3	128382438	0.01419	6.30826e-05
	rs8033767	15	60835070	0.3209	6.3633e-05
	rs12637074	3	32299464	0.4659	6.43515e-05
	rs12775181	10	92554437	0.1036	6.49288e-05
	rs1174863	7	53095757	0.4815	6.528e-05
	rs4946182	6	117010637	0.2723	6.67615e-05
	rs34557441	3	77608306	0.1807	6.67822e-05
	rs767834	7	28592901	0.4145	6.82026e-05
	rs1507015	16	7511293	0.2188	6.91567e-05
	rs1132274	20	17544155	0.4943	7.09446e-05
	rs17288605	9	125527880	0.02291	7.238e-05
	rs9967719	2	230035887	0.2543	7.40588e-05
	rs10180226	2	66062989	0.2204	7.64611e-05
	rs11757332	6	117110933	0.2775	7.67382e-05
	rs6758778	2	85325491	0.08488	7.72083e-05
	rs13008888	2	127131063	0.3833	7.74506e-05
	rs4683049	3	45135339	0.358	7.78542e-05
	rs3094513	17	33122636	0.4908	8.05127e-05
	rs10203404	2	66062803	0.2195	8.07832e-05
	rs7910788	10	16461602	0.352	8.09428e-05
	rs16932135	8	66550117	0.1668	8.24978e-05
	rs157972	12	40239091	0.1216	8.26585e-05
	rs12405977	1	115696900	0.1676	8.28666e-05
	rs5750178	22	34534249	0.07649	8.33495e-05
	rs10141193	14	32448549	0.1906	8.4058e-05
	rs9567389	13	43661883	0.4378	8.53912e-05
	rs12115297	9	125725430	0.02307	8.57129e-05
	rs317542	3	4018018	0.04727	8.62928e-05
	rs6546200	2	66058240	0.2222	8.63726e-05
	rs13299777	9	28929554	0.1155	8.75944e-05
	rs2487442	1	45629763	0.3334	8.77905e-05
	rs7199551	16	23941146	0.2455	8.90015e-05
	rs3849874	9	28859369	0.1161	8.96159e-05
	rs10962504	9	16588985	0.2436	9.04562e-05
	rs11998784	9	28865332	0.116	9.41264e-05
	rs6773122	3	20062225	0.0205	9.47255e-05
	rs10517694	4	160107628	0.3704	9.52534e-05
	rs17320614	6	25835900	0.08375	9.67484e-05
	rs2858846	6	116921061	0.3384	9.68552e-05
ALM-CSA	rs4804662	19	7481408	0.2305	4.72174e-07
	rs10928979	2	127136698	0.3713	6.45767e-07
	rs6789283	3	21996951	0.04104	2.50013e-06
	rs12098712	10	5601911	0.1095	9.55864e-06
	rs10835182	11	3816432	0.3141	1.16615e-05
	rs8010752	14	94890051	0.4978	1.18264e-05
	rs7534740	1	244890480	0.31	1.23884e-05
	rs12665337	6	1360810	0.2737	1.47972e-05
	rs4470491	3	8307283	0.4701	1.54717e-05
	rs12868231	13	41962910	0.1774	1.66069e-05
	rs9315919	13	41927068	0.2103	1.72611e-05
	rs17536071	13	41958407	0.1806	1.84322e-05
	rs11863417	16	73341820	0.01694	1.94542e-05
	rs12748574	1	155654423	0.3553	2.0141e-05
	rs1324005	13	41915500	0.1816	2.07514e-05
	rs927623	13	41944054	0.1791	2.27421e-05
	rs12432945	14	94885166	0.4466	2.40484e-05
	rs634828	1	189726302	0.2816	2.56217e-05
	rs654059	19	7508421	0.418	2.6819e-05
	rs767834	7	28592901	0.4145	2.71021e-05
	rs2374053	12	102271308	0.333	2.74776e-05
	rs448852	8	131934924	0.1647	3.04429e-05
	rs11110867	12	100499271	0.3388	3.04756e-05
	rs9809528	3	225758	0.4806	3.0595e-05
	rs13008888	2	127131063	0.3833	3.15324e-05
	rs12864265	13	41912464	0.1807	3.24273e-05
	rs12076935	1	155656022	0.3519	3.56101e-05
	rs17536002	13	41933209	0.1813	3.61841e-05
	rs9590697	13	41892481	0.1723	4.06759e-05
	rs4315042	11	39562853	0.3125	4.10877e-05
	rs9864056	3	164314151	0.06476	4.8685e-05
	rs2330630	7	42673327	0.3035	4.97838e-05
	rs9290200	3	164303219	0.06515	5.48636e-05
	rs6729097	2	127131131	0.3892	5.4985e-05
	rs10141193	14	32448549	0.1906	5.54134e-05
	rs7744392	6	35430741	0.01006	6.12854e-05
	rs720824	13	41916177	0.1816	6.22953e-05
	rs17016215	2	79105815	0.1271	6.29248e-05
	rs1912274	10	87331227	0.1199	6.66687e-05
	rs3898790	1	37547284	0.142	6.69931e-05
	rs7523538	1	164584438	0.1991	6.70121e-05
	rs2583874	7	42657128	0.3049	6.80771e-05
	rs3862738	13	41984907	0.1792	6.82512e-05
	rs2514830	8	109084974	0.05961	6.847e-05
	rs17052396	17	21759399	0.4459	6.95354e-05
	rs7225244	17	21768021	0.4456	7.12774e-05
	rs11110868	12	100499428	0.3382	7.38299e-05
	rs11026306	11	21841091	0.2114	7.93256e-05
	rs2243596	14	72498413	0.4356	7.96125e-05
	rs4915657	1	64402614	0.4323	8.47617e-05
	rs1879697	15	21589448	0.08956	8.56989e-05
	rs7818201	8	127629535	0.06119	8.6656e-05
	rs11264024	1	37550346	0.1408	8.84099e-05
	rs2514827	8	109083124	0.07503	9.15571e-05
	rs4908728	1	6025006	0.03614	9.2766e-05
	rs912423	13	41949804	0.2138	9.31914e-05
	rs4952561	2	42063034	0.4984	9.46685e-05
	rs989291	8	109089576	0.07735	9.47139e-05
	rs10200446	2	129974656	0.3398	9.48667e-05
	rs1582763	11	59778524	0.1395	9.55178e-05
	rs6426016	1	37546173	0.1399	9.57338e-05
	rs7631252	3	13778507	0.367	9.63592e-05
	rs4684157	3	13782782	0.4215	9.67772e-05
ALM-CT	rs4507747	8	141288307	0.01327	2.31646e-06
	rs10928979	2	127136698	0.3713	3.73528e-06
	rs4804662	19	7481408	0.2305	3.76219e-06
	rs7534740	1	244890480	0.31	1.02563e-05
	rs2514830	8	109084974	0.05961	1.16336e-05
	rs1324005	13	41915500	0.1816	1.2792e-05
	rs927623	13	41944054	0.1791	1.40034e-05
	rs17536002	13	41933209	0.1813	1.44593e-05
	rs8010752	14	94890051	0.4978	1.72004e-05
	rs634828	1	189726302	0.2816	1.75239e-05
	rs2422728	20	2298192	0.09059	1.80882e-05
	rs12868231	13	41962910	0.1774	1.8664e-05
	rs12864265	13	41912464	0.1807	1.91393e-05
	rs13299777	9	28929554	0.1155	1.91467e-05
	rs17536071	13	41958407	0.1806	1.93597e-05
	rs912423	13	41949804	0.2138	2.0138e-05
	rs2422708	20	2286224	0.128	2.0282e-05
	rs1402631	18	4201925	0.2425	2.113e-05
	rs9809528	3	225758	0.4806	2.17039e-05
	rs4470491	3	8307283	0.4701	2.64534e-05
	rs9590697	13	41892481	0.1723	2.67787e-05
	rs6717825	2	237999018	0.1602	2.72183e-05
	rs9315919	13	41927068	0.2103	2.75716e-05
	rs6137776	20	2286454	0.1285	2.81252e-05
	rs3862738	13	41984907	0.1792	2.83895e-05
	rs7316953	13	41915470	0.2149	2.93117e-05
	rs720824	13	41916177	0.1816	3.24951e-05
	rs854140	5	56985279	0.4621	3.29101e-05
	rs1368998	9	28869953	0.1145	3.32918e-05
	rs10835182	11	3816432	0.3141	3.66102e-05
	rs2982908	6	163503663	0.1255	3.89589e-05
	rs12005658	9	28858243	0.1155	4.1366e-05
	rs12098712	10	5601911	0.1095	4.24165e-05
	rs989291	8	109089576	0.07735	4.3414e-05
	rs628118	15	32852576	0.3197	4.39084e-05
	rs17035193	4	106128231	0.04135	4.62039e-05
	rs12990176	2	150385322	0.04757	4.84539e-05
	rs13233238	7	33957634	0.236	5.02974e-05
	rs767834	7	28592901	0.4145	5.06718e-05
	rs10498305	14	28994184	0.3102	5.14731e-05
	rs559747	15	32799471	0.3892	5.198e-05
	rs681900	2	74928475	0.1621	5.44123e-05
	rs10141193	14	32448549	0.1906	5.54534e-05
	rs4327353	3	71486384	0.1199	5.58779e-05
	rs10459664	15	32852226	0.1715	5.91336e-05
	rs2150686	10	33689029	0.1894	6.08505e-05
	rs2127994	17	14239319	0.08015	6.17661e-05
	rs2374053	12	102271308	0.333	6.21761e-05
	rs5750178	22	34534249	0.07649	6.33187e-05
	rs654059	19	7508421	0.418	6.43925e-05
	rs10506514	12	65583191	0.4416	6.5113e-05
	rs16913782	9	28866158	0.1155	6.54595e-05
	rs10857796	1	110036555	0.03612	6.6751e-05
	rs11176482	12	65582814	0.4419	6.887e-05
	rs12432945	14	94885166	0.4466	6.8935e-05
	rs2904532	12	65582311	0.4409	7.21033e-05
	rs11009357	10	33688926	0.1902	7.31698e-05
	rs11998784	9	28865332	0.116	7.36805e-05
	rs6622594	23	81176078	0.1437	7.57584e-05
	rs4662951	2	129972742	0.3515	7.62524e-05
	rs11684345	2	18179639	0.07125	7.72782e-05
	rs5958340	23	116400674	0.4077	7.89799e-05
	rs2514827	8	109083124	0.07503	8.10572e-05
	rs6756056	2	10077533	0.3375	8.27013e-05
	rs10491633	9	28933695	0.1152	8.28446e-05
	rs609730	15	32854401	0.1729	8.30601e-05
	rs6590549	11	130485363	0.1648	8.50319e-05
	rs7019241	9	87883280	0.4756	8.67402e-05
	rs7744392	6	35430741	0.01006	8.6918e-05
	rs2984942	17	1976905	0.266	8.88076e-05
	rs11634692	15	32845108	0.1686	8.92434e-05
	rs4315042	11	39562853	0.3125	8.9948e-05
	rs727243	13	41893262	0.2077	9.05724e-05
	rs2422705	20	2285295	0.1275	9.07275e-05
	rs13008888	2	127131063	0.3833	9.11775e-05
	rs969715	9	28810807	0.1167	9.40948e-05
	rs6586734	8	18238667	0.3251	9.4345e-05
	rs3849874	9	28859369	0.1161	9.56895e-05
	rs688921	15	32849635	0.1738	9.74227e-05
	rs3008910	23	39600599	0.03227	9.82944e-05
	rs17749217	20	40837075	0.1593	9.88572e-05
	rs7199551	16	23941146	0.2455	9.9383e-05
	rs937387	2	238013242	0.2381	9.94161e-05
	rs10827246	10	33682635	0.1894	9.9839e-05
ALM-Z	rs6789283	3	21996951	0.04104	7.46208e-08
	rs10928979	2	127136698	0.3713	9.57693e-07
	rs2081106	5	58514356	0.07621	4.91492e-06
	rs4804662	19	7481408	0.2305	6.19462e-06
	rs12098712	10	5601911	0.1095	8.71558e-06
	rs9809528	3	225758	0.4806	2.08489e-05
	rs634828	1	189726302	0.2816	2.29538e-05
	rs10835182	11	3816432	0.3141	2.58633e-05
	rs12593142	15	24208693	0.429	2.73565e-05
	rs4391951	13	43653071	0.4751	2.74608e-05
	rs8010752	14	94890051	0.4978	2.77787e-05
	rs11110867	12	100499271	0.3388	2.90377e-05
	rs7534740	1	244890480	0.31	2.96246e-05
	rs7910788	10	16461602	0.352	3.0509e-05
	rs448852	8	131934924	0.1647	3.13599e-05
	rs6890087	5	171564374	0.242	3.1933e-05
	rs7744392	6	35430741	0.01006	3.30107e-05
	rs8052167	16	82273050	0.4111	3.37967e-05
	rs7995696	13	21715713	0.3789	3.45829e-05
	rs988886	8	109129456	0.0958	3.58956e-05
	rs11745231	5	5343942	0.4746	3.71478e-05
	rs767834	7	28592901	0.4145	3.78773e-05
	rs11026306	11	21841091	0.2114	3.99107e-05
	rs13008888	2	127131063	0.3833	3.994e-05
	rs10141193	14	32448549	0.1906	4.33049e-05
	rs951904	13	21718528	0.3731	4.34933e-05
	rs10084816	4	180875227	0.03471	4.50952e-05
	rs6620471	23	97464032	0.1145	4.57104e-05
	rs7199551	16	23941146	0.2455	4.82336e-05
	rs654059	19	7508421	0.418	4.87644e-05
	rs5966826	23	97466416	0.1122	4.9835e-05
	rs2514830	8	109084974	0.05961	4.98356e-05
	rs2386574	23	97463548	0.1139	5.25022e-05
	rs11110868	12	100499428	0.3382	5.34105e-05
	rs5750178	22	34534249	0.07649	5.52396e-05
	rs6000032	22	34636212	0.07324	5.58366e-05
	rs11684345	2	18179639	0.07125	6.04936e-05
	rs7818201	8	127629535	0.06119	6.56856e-05
	rs1912274	10	87331227	0.1199	6.72819e-05
	rs10515741	5	156074292	0.01427	6.77097e-05
	rs2374053	12	102271308	0.333	7.00928e-05
	rs2243596	14	72498413	0.4356	7.25162e-05
	rs6729097	2	127131131	0.3892	7.28215e-05
	rs4834909	4	12614461	0.02982	7.29663e-05
	rs9567389	13	43661883	0.4378	7.3801e-05
	rs6825990	4	151749598	0.1042	7.54526e-05
	rs10937616	4	5076824	0.09857	7.61092e-05
	rs10739787	9	97779319	0.2983	7.63903e-05
	rs2390804	4	126376932	0.3456	8.06208e-05
	rs9595066	13	43604268	0.4007	8.08878e-05
	rs7721079	5	5367703	0.4932	8.10446e-05
	rs17052396	17	21759399	0.4459	8.41816e-05
	rs2290839	8	127599957	0.04919	8.48498e-05
	rs7225244	17	21768021	0.4456	8.71604e-05
	rs16893747	6	82783616	0.1514	8.92852e-05
	rs9533777	13	43606720	0.3992	9.15465e-05
	rs5756012	22	34677592	0.07337	9.18616e-05
	rs681900	2	74928475	0.1621	9.38535e-05
	rs17288605	9	125527880	0.02291	9.79755e-05
	rs5756039	22	34736480	0.07472	9.97813e-05
ALM-BR	rs1368998	9	28869953	0.1145	3.06267e-07
	rs12005658	9	28858243	0.1155	3.96349e-07
	rs16913782	9	28866158	0.1155	4.65978e-07
	rs969715	9	28810807	0.1167	5.49066e-07
	rs11998784	9	28865332	0.116	8.11931e-07
	rs1389728	9	28807957	0.1163	9.73618e-07
	rs13299777	9	28929554	0.1155	9.82856e-07
	rs3849874	9	28859369	0.1161	1.1264e-06
	rs16913751	9	28843125	0.1185	1.64089e-06
	rs854140	5	56985279	0.4621	2.10078e-06
	rs10491629	9	28845155	0.1173	2.90805e-06
	rs11859916	16	20258732	0.2273	2.9314e-06
	rs10491633	9	28933695	0.1152	4.59839e-06
	rs4804662	19	7481408	0.2305	8.09732e-06
	rs10928979	2	127136698	0.3713	8.17493e-06
	rs854139	5	56986347	0.4962	1.04921e-05
	rs6789283	3	21996951	0.04104	1.10903e-05
	rs2422708	20	2286224	0.128	1.38625e-05
	rs559747	15	32799471	0.3892	1.6868e-05
	rs2000194	9	29095290	0.1275	1.69483e-05
	rs6137776	20	2286454	0.1285	1.97556e-05
	rs9809528	3	225758	0.4806	1.98766e-05
	rs10854247	20	2112954	0.1386	2.11877e-05
	rs6992349	8	10104817	0.241	2.35469e-05
	rs6758778	2	85325491	0.08488	2.36652e-05
	rs10506514	12	65583191	0.4416	2.37456e-05
	rs4769246	13	22706914	0.2771	2.42628e-05
	rs7861363	9	29095778	0.1281	2.57385e-05
	rs11176482	12	65582814	0.4419	2.67524e-05
	rs10835182	11	3816432	0.3141	2.89351e-05
	rs4536325	13	22712442	0.2766	2.95182e-05
	rs8033767	15	60835070	0.3209	2.98459e-05
	rs7534740	1	244890480	0.31	2.99367e-05
	rs2904532	12	65582311	0.4409	2.99574e-05
	rs681900	2	74928475	0.1621	3.00785e-05
	rs12990176	2	150385322	0.04757	3.22781e-05
	rs1554137	12	100353054	0.4081	3.33474e-05
	rs16982162	20	2103148	0.1321	3.58638e-05
	rs2374053	12	102271308	0.333	3.70716e-05
	rs7925191	11	14948378	0.169	3.79114e-05
	rs634828	1	189726302	0.2816	3.88301e-05
	rs2422705	20	2285295	0.1275	4.34686e-05
	rs12581024	12	65606885	0.4427	4.59737e-05
	rs12481463	20	40399850	0.4163	4.76249e-05
	rs2127994	17	14239319	0.08015	4.81119e-05
	rs654059	19	7508421	0.418	5.02541e-05
	rs4879315	9	29096234	0.1302	5.04151e-05
	rs17337645	3	102010475	0.06067	5.17581e-05
	rs12098712	10	5601911	0.1095	5.34624e-05
	rs10141193	14	32448549	0.1906	5.5662e-05
	rs7844115	8	10101905	0.2799	5.57366e-05
	rs2514830	8	109084974	0.05961	5.59017e-05
	rs4775542	15	60865430	0.2568	5.60479e-05
	rs5750178	22	34534249	0.07649	5.64185e-05
	rs2246513	21	19994641	0.1824	5.86399e-05
	rs1316645	12	65614697	0.4861	5.89184e-05
	rs2422728	20	2298192	0.09059	6.06909e-05
	rs17337512	3	102008663	0.06047	6.30596e-05
	rs721467	18	74406011	0.06927	6.31248e-05
	rs10857796	1	110036555	0.03612	6.36153e-05
	rs6113123	20	2108542	0.1371	6.372e-05
	rs8010752	14	94890051	0.4978	6.52992e-05
	rs17338068	3	102020291	0.06175	6.67516e-05
	rs636751	15	32799876	0.3975	6.67584e-05
	rs7744392	6	35430741	0.01006	6.77011e-05
	rs767834	7	28592901	0.4145	6.77919e-05
	rs6717825	2	237999018	0.1602	6.86892e-05
	rs258110	5	58733902	0.4969	7.09948e-05
	rs2982908	6	163503663	0.1255	7.15485e-05
	rs807229	23	107121829	0.2034	7.27529e-05
	rs17217760	3	101995484	0.05964	7.39814e-05
	rs4782328	16	87709719	0.3696	7.67614e-05
	rs4810352	20	40170526	0.2142	7.70596e-05
	rs13008888	2	127131063	0.3833	7.87554e-05
	rs2062713	12	113660935	0.2887	8.05348e-05
	rs13233238	7	33957634	0.236	8.16638e-05
	rs7871600	9	28930111	0.2265	8.16871e-05
	rs7589284	2	7619487	0.1425	8.51583e-05
	rs7037008	9	29722108	0.0805	8.74353e-05
	rs258106	5	58733097	0.496	8.80077e-05
	rs2150686	10	33689029	0.1894	9.01662e-05
	rs7199551	16	23941146	0.2455	9.18957e-05
	rs11009357	10	33688926	0.1902	9.24804e-05
	rs10962494	9	16564838	0.2457	9.30034e-05
	rs7909098	10	95828060	0.04316	9.354e-05
	rs6000032	22	34636212	0.07324	9.41691e-05
	rs7201898	16	81150270	0.2174	9.67097e-05
	rs2276560	2	233159163	0.2169	9.67166e-05
	AFFX-SNP_3851538__rs1112463	16	87798162	0.4372	9.77846e-05
	rs7024949	9	29188980	0.1704	9.87468e-05
	rs3852181	5	34796462	0.01445	9.87662e-05
